# Supplementary material for: New data on the western Balkan leuciscids Alburnoides and Alburnus (Teleostei, Leuciscidae) from the Vjosa River, Albania
Source: Zookeys. 2019 Aug 7;870:101–15. doi: 10.3897/zookeys.870.36235 (PMC6694068; doi:10.3897/zookeys.870.36235)
Supplement: XML Treatment for Alburnoides cf. devolli [file zookeys.870.36235-treatment1.xml]

<!DOCTYPE tp:taxon-treatment
  PUBLIC "-//TaxonX//DTD Taxonomic Treatment Publishing DTD v0 20100105//EN" "tax-treatment-NSO.dtd">
<tp:taxon-treatment xmlns:tp="http://www.plazi.org/taxpub"><tp:treatment-meta><kwd-group><label>Taxon classification</label><kwd><named-content xmlns:xlink="http://www.w3.org/1999/xlink" content-type="kingdom">Animalia</named-content></kwd><kwd><named-content xmlns:xlink="http://www.w3.org/1999/xlink" content-type="order">Cypriniformes</named-content></kwd><kwd><named-content xmlns:xlink="http://www.w3.org/1999/xlink" content-type="family">Cyprinidae</named-content></kwd></kwd-group><mixed-citation publication-type="journal"><person-group><name><surname>Bogutskaya</surname><given-names>Nina G.</given-names></name><name><surname>Ahnelt</surname><given-names>Harald</given-names></name></person-group><article-title>New data on the western Balkan leuciscids <italic><tp:taxon-name><tp:taxon-name-part taxon-name-part-type="genus" reg="Alburnoides">Alburnoides</tp:taxon-name-part></tp:taxon-name></italic> and <italic><tp:taxon-name><tp:taxon-name-part taxon-name-part-type="genus" reg="Alburnus">Alburnus</tp:taxon-name-part></tp:taxon-name></italic> (<tp:taxon-name><tp:taxon-name-part taxon-name-part-type="subclass">Teleostei</tp:taxon-name-part></tp:taxon-name>, <tp:taxon-name><tp:taxon-name-part taxon-name-part-type="family">Leuciscidae</tp:taxon-name-part></tp:taxon-name>) from the Vjosa River, Albania</article-title><source>Zookeys</source><day>07</day><month>8</month><year>2019</year><volume>870</volume><fpage>101</fpage><lpage>115</lpage><pub-id pub-id-type="doi">10.3897/zookeys.870.36235</pub-id></mixed-citation></tp:treatment-meta><tp:nomenclature><tp:taxon-name><object-id xmlns:xlink="http://www.w3.org/1999/xlink" content-type="arpha" xlink:type="simple">70b3338c-b898-5dd4-9a4c-3fad7dddd419</object-id>
              <tp:taxon-name-part taxon-name-part-type="genus" reg="Alburnoides">Alburnoides</tp:taxon-name-part>
              <tp:taxon-name-part taxon-name-part-type="uncertainty-rank">cf.</tp:taxon-name-part>
              <tp:taxon-name-part taxon-name-part-type="species" reg="devolli">devolli</tp:taxon-name-part>
            </tp:taxon-name><tp:taxon-authority>(a member of the Alburnoides prespensis complex of Stierandová et al. (2016)</tp:taxon-authority><xref ref-type="fig" rid="F1">Fig. 1</xref></tp:nomenclature><tp:treatment-sec sec-type="New record" id="SECID0EEDAC"><title>New record.</title><p>NMW 55706, 40 specimens, SL 36.5–52.8 mm (mean 45.0 mm); Albania: Vjosa River drainage, Bença River at Bença village, ca. 6 km upstream of confluence with tVjosa (ca. <named-content xmlns:xlink="http://www.w3.org/1999/xlink" content-type="dwc:verbatimCoordinates" xlink:type="simple"><named-content content-type="geo-json" specific-use="{&#34;type&#34;:&#34;Point&#34;,&#34;coordinates&#34;:[20.024722,40.306111]}" id="NCID0ENDAC" xlink:type="simple">40°18'22"N, 20°1'29"E</named-content></named-content>), collector(s) unknown, collected in July 1914, donated to NMW by F. Steindachner.</p></tp:treatment-sec><tp:treatment-sec sec-type="Identification" id="SECID0ESDAC"><title>Identification.</title><p>Based on 40 specimens except for numbers of pharyngeal teeth and measurements as specified below. Dorsal-fin branched rays 8½; anal-fin branched rays 10½-12½ (mode 11½, mean 11.3½); scales in lateral series 45–51 (mean 48.1); total lateral-line scales 43–50 (mean 46.8); later-line scales to posterior margin of hypurals 43–49 (mean 45.8); ventral keel (n = 20) from completely to 1/3 scaled, commonly ¾ scaled; mouth with a fleshy snout protruding lower jaw; gill-rakers 7–9 (mode 8, mean 8); total vertebrae 39–41 (mode 40, mean 40.4) with abdominal vertebrae 20–21 (mode 20, mean 20.5), predorsal abdominal 13–15 (mode 14, mean 13.70) and caudal vertebrae 19–21 (mode 20, mean 19.9); most frequent vertebral formulae 20+20 and 21+20; pharyngeal teeth 2.5–4.2 (n = 5). Measurements for four specimens with SL over 50 mm see Table <xref ref-type="table" rid="T1">1</xref>.</p><table-wrap id="T1" position="float" orientation="portrait"><label>Table 1.</label><caption><p>Morphometric data of <tp:taxon-name><tp:taxon-name-part taxon-name-part-type="genus" reg="Alburnoides">Alburnoides</tp:taxon-name-part> <tp:taxon-name-part taxon-name-part-type="uncertainty-rank">cf.</tp:taxon-name-part> <tp:taxon-name-part taxon-name-part-type="species" reg="devolli">devolli</tp:taxon-name-part></tp:taxon-name> (member of <italic><tp:taxon-name><tp:taxon-name-part taxon-name-part-type="genus" reg="Alburnoides">Alburnoides</tp:taxon-name-part> <tp:taxon-name-part taxon-name-part-type="species" reg="prespensis">prespensis</tp:taxon-name-part></tp:taxon-name></italic> complex of <xref ref-type="bibr" rid="B40">Stierandová et al. (2016)</xref> from river Bença (Vjosa drainage, Albania) deposited at NMW.</p></caption><table id="TID0EO4AG" rules="all"><tbody><tr><th rowspan="1" colspan="1"><tp:taxon-name><tp:taxon-name-part taxon-name-part-type="genus" reg="Alburnoides">Alburnoides</tp:taxon-name-part></tp:taxon-name> cf. <tp:taxon-name><tp:taxon-name-part taxon-name-part-type="genus" reg="Alburnoides"/><tp:taxon-name-part taxon-name-part-type="species" reg="devolli">devolli</tp:taxon-name-part></tp:taxon-name></th><th rowspan="1" colspan="1">NMW 55706: 1</th><th rowspan="1" colspan="1">55706: 2</th><th rowspan="1" colspan="1">55706: 3</th><th rowspan="1" colspan="1">55706: 4</th></tr><tr><td rowspan="1" colspan="1">Standard length (mm)</td><td rowspan="1" colspan="1">50.5</td><td rowspan="1" colspan="1">51.7</td><td rowspan="1" colspan="1">52.2</td><td rowspan="1" colspan="1">52.8</td></tr><tr><td rowspan="1" colspan="5">
                      <bold>Percent of standard length</bold>
                    </td></tr><tr><td rowspan="1" colspan="1">Body depth at dorsal-fin origin</td><td rowspan="1" colspan="1">28.5</td><td rowspan="1" colspan="1">30.1</td><td rowspan="1" colspan="1">29.8</td><td rowspan="1" colspan="1">29.9</td></tr><tr><td rowspan="1" colspan="1">Body width at dorsal-fin origin</td><td rowspan="1" colspan="1">10.9</td><td rowspan="1" colspan="1">13.7</td><td rowspan="1" colspan="1">11.9</td><td rowspan="1" colspan="1">13.0</td></tr><tr><td rowspan="1" colspan="1">Predorsal length</td><td rowspan="1" colspan="1">54.6</td><td rowspan="1" colspan="1">55.7</td><td rowspan="1" colspan="1">57.2</td><td rowspan="1" colspan="1">56.4</td></tr><tr><td rowspan="1" colspan="1">Postdorsal length</td><td rowspan="1" colspan="1">37.9</td><td rowspan="1" colspan="1">36.3</td><td rowspan="1" colspan="1">35.8</td><td rowspan="1" colspan="1">37.5</td></tr><tr><td rowspan="1" colspan="1">Prepelvic length</td><td rowspan="1" colspan="1">49.5</td><td rowspan="1" colspan="1">50.7</td><td rowspan="1" colspan="1">50.9</td><td rowspan="1" colspan="1">48.7</td></tr><tr><td rowspan="1" colspan="1">Preanal length</td><td rowspan="1" colspan="1">66.9</td><td rowspan="1" colspan="1">68.7</td><td rowspan="1" colspan="1">69.3</td><td rowspan="1" colspan="1">65.2</td></tr><tr><td rowspan="1" colspan="1">Pectoral – pelvic-fin origin length</td><td rowspan="1" colspan="1">23.6</td><td rowspan="1" colspan="1">24.1</td><td rowspan="1" colspan="1">25.4</td><td rowspan="1" colspan="1">24.0</td></tr><tr><td rowspan="1" colspan="1">Pelvic – anal-fin origin length</td><td rowspan="1" colspan="1">19.0</td><td rowspan="1" colspan="1">18.3</td><td rowspan="1" colspan="1">15.4</td><td rowspan="1" colspan="1">17.3</td></tr><tr><td rowspan="1" colspan="1">Caudal peduncle length</td><td rowspan="1" colspan="1">23.9</td><td rowspan="1" colspan="1">21.8</td><td rowspan="1" colspan="1">22.9</td><td rowspan="1" colspan="1">24.3</td></tr><tr><td rowspan="1" colspan="1">Caudal peduncle depth</td><td rowspan="1" colspan="1">12.3</td><td rowspan="1" colspan="1">13.2</td><td rowspan="1" colspan="1">12.6</td><td rowspan="1" colspan="1">12.3</td></tr><tr><td rowspan="1" colspan="1">Caudal peduncle width</td><td rowspan="1" colspan="1">8.9</td><td rowspan="1" colspan="1">9.0</td><td rowspan="1" colspan="1">9.1</td><td rowspan="1" colspan="1">8.9</td></tr><tr><td rowspan="1" colspan="1">Dorsal-fin base length</td><td rowspan="1" colspan="1">11.6</td><td rowspan="1" colspan="1">12.3</td><td rowspan="1" colspan="1">11.4</td><td rowspan="1" colspan="1">11.7</td></tr><tr><td rowspan="1" colspan="1">Dorsal-fin depth</td><td rowspan="1" colspan="1">22.5</td><td rowspan="1" colspan="1">20.7</td><td rowspan="1" colspan="1">21.3</td><td rowspan="1" colspan="1">20.9</td></tr><tr><td rowspan="1" colspan="1">Anal-fin base length</td><td rowspan="1" colspan="1">13.6</td><td rowspan="1" colspan="1">14.5</td><td rowspan="1" colspan="1">14.6</td><td rowspan="1" colspan="1">13.3</td></tr><tr><td rowspan="1" colspan="1">Anal-fin depth</td><td rowspan="1" colspan="1">18.6</td><td rowspan="1" colspan="1">16.8</td><td rowspan="1" colspan="1">15.3</td><td rowspan="1" colspan="1">17.1</td></tr><tr><td rowspan="1" colspan="1">Pectoral fin length</td><td rowspan="1" colspan="1">21.0</td><td rowspan="1" colspan="1">20.4</td><td rowspan="1" colspan="1">20.2</td><td rowspan="1" colspan="1">20.5</td></tr><tr><td rowspan="1" colspan="1">Head length</td><td rowspan="1" colspan="1">26.4</td><td rowspan="1" colspan="1">26.5</td><td rowspan="1" colspan="1">25.6</td><td rowspan="1" colspan="1">24.9</td></tr><tr><td rowspan="1" colspan="1">Head depth at nape</td><td rowspan="1" colspan="1">18.8</td><td rowspan="1" colspan="1">19.2</td><td rowspan="1" colspan="1">18.2</td><td rowspan="1" colspan="1">18.8</td></tr><tr><td rowspan="1" colspan="1">Head width (maximum)</td><td rowspan="1" colspan="1">12.7</td><td rowspan="1" colspan="1">12.6</td><td rowspan="1" colspan="1">12.4</td><td rowspan="1" colspan="1">12.7</td></tr><tr><td rowspan="1" colspan="1">Snout length</td><td rowspan="1" colspan="1">7.6</td><td rowspan="1" colspan="1">7.4</td><td rowspan="1" colspan="1">7.5</td><td rowspan="1" colspan="1">7.5</td></tr><tr><td rowspan="1" colspan="1">Eye diameter (horizontal)</td><td rowspan="1" colspan="1">7.6</td><td rowspan="1" colspan="1">7.2</td><td rowspan="1" colspan="1">6.8</td><td rowspan="1" colspan="1">7.6</td></tr><tr><td rowspan="1" colspan="1">Postorbital distance</td><td rowspan="1" colspan="1">13.0</td><td rowspan="1" colspan="1">12.7</td><td rowspan="1" colspan="1">13.1</td><td rowspan="1" colspan="1">12.2</td></tr><tr><td rowspan="1" colspan="1">Interorbital width</td><td rowspan="1" colspan="1">8.8</td><td rowspan="1" colspan="1">8.3</td><td rowspan="1" colspan="1">8.8</td><td rowspan="1" colspan="1">8.8</td></tr><tr><td rowspan="1" colspan="1">Length of upper jaw</td><td rowspan="1" colspan="1">8.9</td><td rowspan="1" colspan="1">8.6</td><td rowspan="1" colspan="1">8.7</td><td rowspan="1" colspan="1">8.9</td></tr><tr><td rowspan="1" colspan="1">Length of lower jaw</td><td rowspan="1" colspan="1">11.3</td><td rowspan="1" colspan="1">11.1</td><td rowspan="1" colspan="1">10.0</td><td rowspan="1" colspan="1">11.3</td></tr><tr><td rowspan="1" colspan="5">
                      <bold>Percent of head length</bold>
                    </td></tr><tr><td rowspan="1" colspan="1">Head depth at nape</td><td rowspan="1" colspan="1">71.1</td><td rowspan="1" colspan="1">72.4</td><td rowspan="1" colspan="1">76.0</td><td rowspan="1" colspan="1">73.0</td></tr><tr><td rowspan="1" colspan="1">Head width (maximum)</td><td rowspan="1" colspan="1">48.3</td><td rowspan="1" colspan="1">47.3</td><td rowspan="1" colspan="1">49.7</td><td rowspan="1" colspan="1">49.9</td></tr><tr><td rowspan="1" colspan="1">Snout length</td><td rowspan="1" colspan="1">28.7</td><td rowspan="1" colspan="1">28.1</td><td rowspan="1" colspan="1">29.4</td><td rowspan="1" colspan="1">30.0</td></tr><tr><td rowspan="1" colspan="1">Eye diameter (horizontal)</td><td rowspan="1" colspan="1">28.9</td><td rowspan="1" colspan="1">27.2</td><td rowspan="1" colspan="1">29.4</td><td rowspan="1" colspan="1">27.4</td></tr><tr><td rowspan="1" colspan="1">Postorbital distance</td><td rowspan="1" colspan="1">49.6</td><td rowspan="1" colspan="1">45.8</td><td rowspan="1" colspan="1">50.9</td><td rowspan="1" colspan="1">51.2</td></tr><tr><td rowspan="1" colspan="1">Interorbital width</td><td rowspan="1" colspan="1">33.5</td><td rowspan="1" colspan="1">31.3</td><td rowspan="1" colspan="1">33.6</td><td rowspan="1" colspan="1">35.2</td></tr><tr><td rowspan="1" colspan="1">Length of upper jaw</td><td rowspan="1" colspan="1">33.8</td><td rowspan="1" colspan="1">32.5</td><td rowspan="1" colspan="1">35.0</td><td rowspan="1" colspan="1">35.1</td></tr><tr><td rowspan="1" colspan="1">Length of lower jaw</td><td rowspan="1" colspan="1">42.7</td><td rowspan="1" colspan="1">41.9</td><td rowspan="1" colspan="1">43.2</td><td rowspan="1" colspan="1">40.3</td></tr><tr><td rowspan="1" colspan="1">Depth of operculum</td><td rowspan="1" colspan="1">40.3</td><td rowspan="1" colspan="1">39.9</td><td rowspan="1" colspan="1">38.2</td><td rowspan="1" colspan="1">40.5</td></tr><tr><td rowspan="1" colspan="5">
                      <bold>Percent of caudal peduncle length</bold>
                    </td></tr><tr><td rowspan="1" colspan="1">Depth of caudal peduncle</td><td rowspan="1" colspan="1">51.3</td><td rowspan="1" colspan="1">60.7</td><td rowspan="1" colspan="1">53.2</td><td rowspan="1" colspan="1">52.0</td></tr><tr><td rowspan="1" colspan="5">
                      <bold>Percent of interorbital distance</bold>
                    </td></tr><tr><td rowspan="1" colspan="1">Eye diameter (horizontal)</td><td rowspan="1" colspan="1">86.1</td><td rowspan="1" colspan="1">86.9</td><td rowspan="1" colspan="1">87.3</td><td rowspan="1" colspan="1">77.8</td></tr></tbody></table></table-wrap><p>For a morphological comparison with close species (and presumptive species) see Table <xref ref-type="table" rid="T2">2</xref> and Fig. <xref ref-type="fig" rid="F2">2</xref>.</p><table-wrap id="T2" position="float" orientation="portrait"><label>Table 2.</label><caption><p>Diagnostic characters for examined <italic><tp:taxon-name><tp:taxon-name-part taxon-name-part-type="genus" reg="Alburnoides">Alburnoides</tp:taxon-name-part></tp:taxon-name></italic> samples of North, Black, and Adriatic basins from the Rhine southwards to Vjosa in Albania. Modal values are in bold.</p></caption><table id="TID0E32BG" rules="all"><tbody><tr><th rowspan="1" colspan="1">Identification sensu <xref ref-type="bibr" rid="B40">Stierandová et al. (2016)</xref></th><th rowspan="1" colspan="1">Our identifications, including presumed species</th><th rowspan="1" colspan="1">Total lateral line scales</th><th rowspan="1" colspan="1">Anal fin branched rays</th><th rowspan="1" colspan="1">Total vertebrae</th><th rowspan="1" colspan="1">Abdominal vertebrae</th><th rowspan="1" colspan="1">Caudal vertebrae</th><th rowspan="1" colspan="1">Predorsal abdominal vertebrae</th><th rowspan="1" colspan="1">Most frequent vertebral formulae</th><th rowspan="1" colspan="1">Most frequent states of the ventral keel development as part of keel length covered by scales (scaled)</th></tr><tr><td rowspan="1" colspan="1"><italic><tp:taxon-name><tp:taxon-name-part taxon-name-part-type="genus" reg="Alburnoides">A.</tp:taxon-name-part> <tp:taxon-name-part taxon-name-part-type="species" reg="bipunctatus">bipunctatus</tp:taxon-name-part></tp:taxon-name></italic> Lineage I</td><td rowspan="1" colspan="1"><italic><tp:taxon-name><tp:taxon-name-part taxon-name-part-type="genus" reg="Alburnoides">A.</tp:taxon-name-part> <tp:taxon-name-part taxon-name-part-type="species" reg="bipunctatus">bipunctatus</tp:taxon-name-part></tp:taxon-name></italic>, Rhine (n = 22)</td><td rowspan="1" colspan="1">45–51; <bold>48–50</bold>; 48.4</td><td rowspan="1" colspan="1">13½–17½; <bold>14½–15</bold>½; [14.5]½</td><td rowspan="1" colspan="1">40–42; <bold>41</bold>; 41.4</td><td rowspan="1" colspan="1">20–21; <bold>20</bold>; 20.2</td><td rowspan="1" colspan="1">20–22; <bold>21</bold>; 21.2</td><td rowspan="1" colspan="1">13–15; <bold>14</bold>; 14.2</td><td rowspan="1" colspan="1">20+21</td><td rowspan="1" colspan="1">½ to ¾ scaled</td></tr><tr><td rowspan="1" colspan="1"><italic><tp:taxon-name><tp:taxon-name-part taxon-name-part-type="genus" reg="Alburnoides">Alburnoides</tp:taxon-name-part></tp:taxon-name></italic> sp. Lineage IV</td><td rowspan="1" colspan="1"><tp:taxon-name><tp:taxon-name-part taxon-name-part-type="genus" reg="Alburnoides">A.</tp:taxon-name-part> <tp:taxon-name-part taxon-name-part-type="uncertainty-rank">cf.</tp:taxon-name-part> <tp:taxon-name-part taxon-name-part-type="species" reg="bipunctatus">bipunctatus</tp:taxon-name-part></tp:taxon-name>, Sava, upper Danube (n = 50)</td><td rowspan="1" colspan="1">45–54; <bold>49–50</bold>; 48.9</td><td rowspan="1" colspan="1">12½–15½; <bold>13</bold>½; [13.3]½</td><td rowspan="1" colspan="1">40–42; <bold>41</bold>; 41.1</td><td rowspan="1" colspan="1">20–21; <bold>20</bold>; 20.3</td><td rowspan="1" colspan="1">20–22; <bold>21</bold>; 20.8</td><td rowspan="1" colspan="1">13–15; <bold>14</bold>; 13.9</td><td rowspan="1" colspan="1">20+21, 21+21</td><td rowspan="1" colspan="1">2/3 scaled</td></tr><tr><td rowspan="1" colspan="1"><italic><tp:taxon-name><tp:taxon-name-part taxon-name-part-type="genus" reg="Alburnoides">A.</tp:taxon-name-part> <tp:taxon-name-part taxon-name-part-type="species" reg="ohridanus">ohridanus</tp:taxon-name-part></tp:taxon-name></italic> Lineage VII</td><td rowspan="1" colspan="1"><italic><tp:taxon-name><tp:taxon-name-part taxon-name-part-type="genus" reg="Alburnoides">A.</tp:taxon-name-part> <tp:taxon-name-part taxon-name-part-type="species" reg="ohridanus">ohridanus</tp:taxon-name-part></tp:taxon-name></italic>, Ohrid L. (n = 33)</td><td rowspan="1" colspan="1">42–46; <bold>44</bold>; 43.9</td><td rowspan="1" colspan="1">10½–13½; <bold>11</bold>½; [11.4]½</td><td rowspan="1" colspan="1">38–40; <bold>39</bold>; 39.0</td><td rowspan="1" colspan="1">19–21; <bold>20</bold>; 20.0</td><td rowspan="1" colspan="1">18–20; <bold>19</bold>; 18.9</td><td rowspan="1" colspan="1">12–14; <bold>13</bold>; 12.8</td><td rowspan="1" colspan="1">20+19</td><td rowspan="1" colspan="1">½ to ¾ scaled</td></tr><tr><td rowspan="1" colspan="1">–</td><td rowspan="1" colspan="1"><tp:taxon-name><tp:taxon-name-part taxon-name-part-type="genus" reg="Alburnoides">A.</tp:taxon-name-part> <tp:taxon-name-part taxon-name-part-type="uncertainty-rank">cf.</tp:taxon-name-part> <tp:taxon-name-part taxon-name-part-type="species" reg="ohridanus">ohridanus</tp:taxon-name-part></tp:taxon-name>, Skadar L. (n = 19)</td><td rowspan="1" colspan="1">42–47; <bold>44</bold>; 44.3</td><td rowspan="1" colspan="1">12½–15½; <bold>12</bold>½–<bold>13</bold>½; [12.8]½</td><td rowspan="1" colspan="1">39–41; <bold>40</bold>; 39.9</td><td rowspan="1" colspan="1">20–21; <bold>20</bold>; 20.3</td><td rowspan="1" colspan="1">19–20; <bold>20</bold>; 19.7</td><td rowspan="1" colspan="1">13–14; <bold>14</bold>; 13.8</td><td rowspan="1" colspan="1">20+20</td><td rowspan="1" colspan="1">¼ to 1/3 scaled</td></tr><tr><td rowspan="1" colspan="1"><italic><tp:taxon-name><tp:taxon-name-part taxon-name-part-type="genus" reg="Alburnoides">A.</tp:taxon-name-part> <tp:taxon-name-part taxon-name-part-type="species" reg="prespensis">prespensis</tp:taxon-name-part></tp:taxon-name></italic> complex Lineage IX</td><td rowspan="1" colspan="1"><italic><tp:taxon-name><tp:taxon-name-part taxon-name-part-type="genus" reg="Alburnoides">A.</tp:taxon-name-part> <tp:taxon-name-part taxon-name-part-type="species" reg="prespensis">prespensis</tp:taxon-name-part></tp:taxon-name></italic> Prespa L. (n = 3)</td><td rowspan="1" colspan="1">42–44; 43.0</td><td rowspan="1" colspan="1">10½–11½; <bold>10</bold>½; [10.3]½</td><td rowspan="1" colspan="1"><bold>39</bold>; 39.0</td><td rowspan="1" colspan="1"><bold>20</bold>; 20.0</td><td rowspan="1" colspan="1"><bold>19</bold>; 19.0</td><td rowspan="1" colspan="1"><bold>13</bold>; 13.0</td><td rowspan="1" colspan="1">20+19</td><td rowspan="1" colspan="1">¾ to completely scaled</td></tr><tr><td rowspan="1" colspan="1"><italic><tp:taxon-name><tp:taxon-name-part taxon-name-part-type="genus" reg="Alburnoides">A.</tp:taxon-name-part> <tp:taxon-name-part taxon-name-part-type="species" reg="prespensis">prespensis</tp:taxon-name-part></tp:taxon-name></italic> complex *</td><td rowspan="1" colspan="1"><italic><tp:taxon-name><tp:taxon-name-part taxon-name-part-type="genus" reg="Alburnoides">A.</tp:taxon-name-part> <tp:taxon-name-part taxon-name-part-type="species" reg="fangfangae">fangfangae</tp:taxon-name-part></tp:taxon-name></italic> (n = 44)</td><td rowspan="1" colspan="1">6–53; <bold>48–49</bold>; 48.3</td><td rowspan="1" colspan="1">11½–14½; <bold>12</bold>½; [12.1]½</td><td rowspan="1" colspan="1">40–42; <bold>40–41</bold>; 40.6</td><td rowspan="1" colspan="1">20–21; <bold>20</bold>; 20.5</td><td rowspan="1" colspan="1">19–21; <bold>20</bold>; 20.1</td><td rowspan="1" colspan="1">13–14; <bold>14</bold>; 13.8</td><td rowspan="1" colspan="1">20+20, 21+20, 20+21</td><td rowspan="1" colspan="1">1/3 to 0 scaled (=completely scaleless)</td></tr><tr><td rowspan="1" colspan="1"><italic><tp:taxon-name><tp:taxon-name-part taxon-name-part-type="genus" reg="Alburnoides">A.</tp:taxon-name-part> <tp:taxon-name-part taxon-name-part-type="species" reg="prespensis">prespensis</tp:taxon-name-part></tp:taxon-name></italic> complex *</td><td rowspan="1" colspan="1"><italic><tp:taxon-name><tp:taxon-name-part taxon-name-part-type="genus" reg="Alburnoides">A.</tp:taxon-name-part> <tp:taxon-name-part taxon-name-part-type="species" reg="devolli">devolli</tp:taxon-name-part></tp:taxon-name></italic> (n = 15)</td><td rowspan="1" colspan="1">44–48; <bold>47</bold>; 46.2</td><td rowspan="1" colspan="1">11½–13½; <bold>12</bold>½; [12.1]½</td><td rowspan="1" colspan="1">40–41; <bold>40</bold>; 40.3</td><td rowspan="1" colspan="1">20–21; <bold>20</bold>; 20.5</td><td rowspan="1" colspan="1">19–20; <bold>20</bold>; 19.8</td><td rowspan="1" colspan="1">12–13; <bold>13</bold>; 12.7</td><td rowspan="1" colspan="1">20+20</td><td rowspan="1" colspan="1">¾ to completely scaled</td></tr><tr><td rowspan="1" colspan="1"><italic><tp:taxon-name><tp:taxon-name-part taxon-name-part-type="genus" reg="Alburnoides">A.</tp:taxon-name-part> <tp:taxon-name-part taxon-name-part-type="species" reg="prespensis">prespensis</tp:taxon-name-part></tp:taxon-name></italic> complex Lineage VIII</td><td rowspan="1" colspan="1"><tp:taxon-name><tp:taxon-name-part taxon-name-part-type="genus" reg="Alburnoides">A.</tp:taxon-name-part> <tp:taxon-name-part taxon-name-part-type="uncertainty-rank">cf.</tp:taxon-name-part> <tp:taxon-name-part taxon-name-part-type="species" reg="devolli">devolli</tp:taxon-name-part></tp:taxon-name> Vjosa (NMW 55760, n = 40)</td><td rowspan="1" colspan="1">43–50; <bold>44–49</bold>; 46.8</td><td rowspan="1" colspan="1">10½–12½; <bold>11</bold>½; [11.3]½</td><td rowspan="1" colspan="1">39–41; <bold>40</bold>; 40.4</td><td rowspan="1" colspan="1">20–21; <bold>20</bold>; 20.5</td><td rowspan="1" colspan="1">19–21; <bold>20</bold>; 19.9</td><td rowspan="1" colspan="1">13–15; <bold>14</bold>; 13.7</td><td rowspan="1" colspan="1">20+20; 21+20</td><td rowspan="1" colspan="1">½ to ¾ scaled</td></tr></tbody></table><table-wrap-foot><fn><p>* Assignment to any lineage of <xref ref-type="bibr" rid="B40">Stierandová et al. (2016)</xref> cannot be determined without examination of voucher specimens.</p></fn></table-wrap-foot></table-wrap><fig id="F1" position="float" orientation="portrait"><object-id xmlns:xlink="http://www.w3.org/1999/xlink" content-type="doi" xlink:type="simple">10.3897/zookeys.870.36235.figure1</object-id><object-id xmlns:xlink="http://www.w3.org/1999/xlink" content-type="arpha" xlink:type="simple">8aa2608b-526f-5453-8e30-22f15b8c0a30</object-id><label>Figure 1.</label><caption><p><tp:taxon-name><tp:taxon-name-part taxon-name-part-type="genus" reg="Alburnoides">Alburnoides</tp:taxon-name-part> <tp:taxon-name-part taxon-name-part-type="uncertainty-rank">cf.</tp:taxon-name-part> <tp:taxon-name-part taxon-name-part-type="species" reg="devolli">devolli</tp:taxon-name-part></tp:taxon-name> (member of <italic><tp:taxon-name><tp:taxon-name-part taxon-name-part-type="genus" reg="Alburnoides">A.</tp:taxon-name-part> <tp:taxon-name-part taxon-name-part-type="species" reg="prespensis">prespensis</tp:taxon-name-part></tp:taxon-name></italic> complex of <xref ref-type="bibr" rid="B40">Stierandová et al. (2016)</xref>, NMW 55706. External appearance of <bold>a</bold> male SL 50.5 mm and <bold>b</bold> female 47.9 mm, and <bold>c</bold> radiograph of same specimen as <bold>a</bold>.</p></caption><graphic xmlns:xlink="http://www.w3.org/1999/xlink" xlink:href="zookeys-870-101-g001.jpg" position="float" orientation="portrait" xlink:type="simple" id="oo_323938.jpg"><uri content-type="original_file" xlink:type="simple">https://binary.pensoft.net/fig/323938</uri></graphic></fig><fig id="F2" position="float" orientation="portrait"><object-id xmlns:xlink="http://www.w3.org/1999/xlink" content-type="doi" xlink:type="simple">10.3897/zookeys.870.36235.figure2</object-id><object-id xmlns:xlink="http://www.w3.org/1999/xlink" content-type="arpha" xlink:type="simple">ced5f64e-0a12-5422-a1b8-9bba2a6850ad</object-id><label>Figure 2.</label><caption><p><bold>a</bold> Cluster analysis <bold>b</bold> multidimensional scaling results for <italic><tp:taxon-name><tp:taxon-name-part taxon-name-part-type="genus" reg="Alburnoides">Alburnoides</tp:taxon-name-part></tp:taxon-name></italic> samples of North, Black, and Adriatic basins from Rhine southwards to Vjosa in Albania based on data for counts and coded qualitative characters as in Table <xref ref-type="table" rid="T3">3</xref>. Adriatic samples of <italic><tp:taxon-name><tp:taxon-name-part taxon-name-part-type="genus" reg="Alburnoides">Alburnoides</tp:taxon-name-part> <tp:taxon-name-part taxon-name-part-type="species" reg="prespensis">prespensis</tp:taxon-name-part></tp:taxon-name></italic> complex named as presumed species.</p></caption><graphic xmlns:xlink="http://www.w3.org/1999/xlink" xlink:href="zookeys-870-101-g002.jpg" position="float" orientation="portrait" xlink:type="simple" id="oo_323939.jpg"><uri content-type="original_file" xlink:type="simple">https://binary.pensoft.net/fig/323939</uri></graphic></fig><p>Identification of the sample as <tp:taxon-name><tp:taxon-name-part taxon-name-part-type="genus" reg="Alburnoides">Alburnoides</tp:taxon-name-part> <tp:taxon-name-part taxon-name-part-type="uncertainty-rank">cf.</tp:taxon-name-part> <tp:taxon-name-part taxon-name-part-type="species" reg="devolli">devolli</tp:taxon-name-part></tp:taxon-name> is based on statistical analyses (Fig. <xref ref-type="fig" rid="F2">2</xref>). See Discussion for the taxonomy of <italic><tp:taxon-name><tp:taxon-name-part taxon-name-part-type="genus" reg="Alburnoides">A.</tp:taxon-name-part> <tp:taxon-name-part taxon-name-part-type="species" reg="devolli">devolli</tp:taxon-name-part></tp:taxon-name></italic> Bogutskaya, Zupančič et Naseka, 2012.</p></tp:treatment-sec><tp:treatment-sec sec-type="Colouration (preserved)" id="SECID0EOBAG"><title>Colouration (preserved).</title><p>The body is pale fawn, the back darker than the ventral side. A distinct, black to dark grey stripe extends from the posterior margin of the orbit to the base of the caudal fin. The ventral side of the belly and of the tail is unpigmented. The lateral line is lined dorsally and ventrally by pigment along its entire length, most distinct in its anterior half to about below the origin of the dorsal fin. The fins are hyaline with tiny melanophores lining the dorsal and caudal fin rays, the anterior rays of the anal and the dorsal rays of the pectoral fins.</p></tp:treatment-sec><tp:treatment-sec><!--Section generated to contain objects referenced in tp:taxon-treatment.--><table-wrap id="T3" position="float" orientation="portrait"><label>Table 3.</label><caption><p>Morphometric data of <italic><tp:taxon-name><tp:taxon-name-part taxon-name-part-type="genus" reg="Alburnus">Alburnus</tp:taxon-name-part> <tp:taxon-name-part taxon-name-part-type="species" reg="scoranza">scoranza</tp:taxon-name-part></tp:taxon-name></italic> from the Vjosa River at Selenize (Albania) and Montenegro (formerly considered syntypes, see text for discussion) deposited at NMW.</p></caption><table id="TID0EBQAI" rules="all"><tbody><tr><th rowspan="2" colspan="1">
                      <tp:taxon-name><tp:taxon-name-part taxon-name-part-type="genus" reg="Alburnus">Alburnus</tp:taxon-name-part> <tp:taxon-name-part taxon-name-part-type="species" reg="scoranza">scoranza</tp:taxon-name-part></tp:taxon-name>
                    </th><th rowspan="1" colspan="1">NMW 55700:1</th><th rowspan="1" colspan="1">55700:2</th><th rowspan="1" colspan="1">87654</th><th rowspan="1" colspan="1">87658</th><th rowspan="1" colspan="1">87659:1</th><th rowspan="1" colspan="1">87659:2</th></tr><tr><th rowspan="1" colspan="1">female</th><th rowspan="1" colspan="1">female</th><th rowspan="1" colspan="1">female</th><th rowspan="1" colspan="1">male</th><th rowspan="1" colspan="1">female</th><th rowspan="1" colspan="1">male</th></tr><tr><td rowspan="1" colspan="1">Standard length (mm)</td><td rowspan="1" colspan="1">125.6</td><td rowspan="1" colspan="1">93.4</td><td rowspan="1" colspan="1">70.8</td><td rowspan="1" colspan="1">90.8</td><td rowspan="1" colspan="1">106.9</td><td rowspan="1" colspan="1">98.2</td></tr><tr><td rowspan="1" colspan="7">
                      <bold>Percent standard length</bold>
                    </td></tr><tr><td rowspan="1" colspan="1">Body depth at dorsal-fin origin</td><td rowspan="1" colspan="1">23.3</td><td rowspan="1" colspan="1">18.2</td><td rowspan="1" colspan="1">19.9</td><td rowspan="1" colspan="1">24.0</td><td rowspan="1" colspan="1">22.9</td><td rowspan="1" colspan="1">23.8</td></tr><tr><td rowspan="1" colspan="1">Body width at dorsal-fin origin</td><td rowspan="1" colspan="1">10.8</td><td rowspan="1" colspan="1">8.7</td><td rowspan="1" colspan="1">8.5</td><td rowspan="1" colspan="1">7.8</td><td rowspan="1" colspan="1">8.2</td><td rowspan="1" colspan="1">8.5</td></tr><tr><td rowspan="1" colspan="1">Predorsal length (% SL)</td><td rowspan="1" colspan="1">57.8</td><td rowspan="1" colspan="1">57.6</td><td rowspan="1" colspan="1">58.4</td><td rowspan="1" colspan="1">54.9</td><td rowspan="1" colspan="1">56.0</td><td rowspan="1" colspan="1">54.0</td></tr><tr><td rowspan="1" colspan="1">Postdorsal length (% SL)</td><td rowspan="1" colspan="1">35.0</td><td rowspan="1" colspan="1">33.0</td><td rowspan="1" colspan="1">30.7</td><td rowspan="1" colspan="1">36.2</td><td rowspan="1" colspan="1">33.9</td><td rowspan="1" colspan="1">35.0</td></tr><tr><td rowspan="1" colspan="1">Prepelvic length (% SL)</td><td rowspan="1" colspan="1">47.7</td><td rowspan="1" colspan="1">48.9</td><td rowspan="1" colspan="1">45.7</td><td rowspan="1" colspan="1">43.6</td><td rowspan="1" colspan="1">47.1</td><td rowspan="1" colspan="1">46.1</td></tr><tr><td rowspan="1" colspan="1">Preanal length (% SL)</td><td rowspan="1" colspan="1">68.5</td><td rowspan="1" colspan="1">69.1</td><td rowspan="1" colspan="1">65.0</td><td rowspan="1" colspan="1">64.3</td><td rowspan="1" colspan="1">68.2</td><td rowspan="1" colspan="1">66.1</td></tr><tr><td rowspan="1" colspan="1">Pectoral – pelvic-fin origin length</td><td rowspan="1" colspan="1">24.5</td><td rowspan="1" colspan="1">23.6</td><td rowspan="1" colspan="1">23.0</td><td rowspan="1" colspan="1">20.9</td><td rowspan="1" colspan="1">23.8</td><td rowspan="1" colspan="1">21.1</td></tr><tr><td rowspan="1" colspan="1">Pelvic – anal-fin origin length</td><td rowspan="1" colspan="1">21.7</td><td rowspan="1" colspan="1">20.8</td><td rowspan="1" colspan="1">19.8</td><td rowspan="1" colspan="1">20.1</td><td rowspan="1" colspan="1">21.4</td><td rowspan="1" colspan="1">20.0</td></tr><tr><td rowspan="1" colspan="1">Caudal peduncle length</td><td rowspan="1" colspan="1">20.2</td><td rowspan="1" colspan="1">20.5</td><td rowspan="1" colspan="1">21.2</td><td rowspan="1" colspan="1">19.0</td><td rowspan="1" colspan="1">19.2</td><td rowspan="1" colspan="1">18.3</td></tr><tr><td rowspan="1" colspan="1">Caudal peduncle depth</td><td rowspan="1" colspan="1">9.6</td><td rowspan="1" colspan="1">8.5</td><td rowspan="1" colspan="1">10.3</td><td rowspan="1" colspan="1">11.0</td><td rowspan="1" colspan="1">10.6</td><td rowspan="1" colspan="1">10.0</td></tr><tr><td rowspan="1" colspan="1">Caudal peduncle width</td><td rowspan="1" colspan="1">7.0</td><td rowspan="1" colspan="1">5.6</td><td rowspan="1" colspan="1">5.7</td><td rowspan="1" colspan="1">5.1</td><td rowspan="1" colspan="1">5.5</td><td rowspan="1" colspan="1">5.7</td></tr><tr><td rowspan="1" colspan="1">Dorsal-fin base length</td><td rowspan="1" colspan="1">10.5</td><td rowspan="1" colspan="1">11.7</td><td rowspan="1" colspan="1">12.2</td><td rowspan="1" colspan="1">11.5</td><td rowspan="1" colspan="1">10.8</td><td rowspan="1" colspan="1">12.5</td></tr><tr><td rowspan="1" colspan="1">Dorsal-fin depth</td><td rowspan="1" colspan="1">16.4</td><td rowspan="1" colspan="1">18.8</td><td rowspan="1" colspan="1">20.5</td><td rowspan="1" colspan="1">20.9</td><td rowspan="1" colspan="1">19.6</td><td rowspan="1" colspan="1">21.1</td></tr><tr><td rowspan="1" colspan="1">Anal-fin base length</td><td rowspan="1" colspan="1">14.8</td><td rowspan="1" colspan="1">14.0</td><td rowspan="1" colspan="1">16.3</td><td rowspan="1" colspan="1">20.0</td><td rowspan="1" colspan="1">16.2</td><td rowspan="1" colspan="1">18.9</td></tr><tr><td rowspan="1" colspan="1">Anal-fin depth</td><td rowspan="1" colspan="1">12.7</td><td rowspan="1" colspan="1">15.3</td><td rowspan="1" colspan="1">13.4</td><td rowspan="1" colspan="1">14.9</td><td rowspan="1" colspan="1">12.4</td><td rowspan="1" colspan="1">15.5</td></tr><tr><td rowspan="1" colspan="1">Pectoral-fin length</td><td rowspan="1" colspan="1">18.1</td><td rowspan="1" colspan="1">20.2</td><td rowspan="1" colspan="1">20.3</td><td rowspan="1" colspan="1">21.9</td><td rowspan="1" colspan="1">21.5</td><td rowspan="1" colspan="1">22.6</td></tr><tr><td rowspan="1" colspan="1">Pelvic-fin length</td><td rowspan="1" colspan="1">13.8</td><td rowspan="1" colspan="1">15.9</td><td rowspan="1" colspan="1">14.4</td><td rowspan="1" colspan="1">17.6</td><td rowspan="1" colspan="1">15.8</td><td rowspan="1" colspan="1">18.3</td></tr><tr><td rowspan="1" colspan="1">Head length</td><td rowspan="1" colspan="1">23.8</td><td rowspan="1" colspan="1">24.7</td><td rowspan="1" colspan="1">25.5</td><td rowspan="1" colspan="1">23.7</td><td rowspan="1" colspan="1">24.4</td><td rowspan="1" colspan="1">25.1</td></tr><tr><td rowspan="1" colspan="1">Head depth at nape</td><td rowspan="1" colspan="1">15.1</td><td rowspan="1" colspan="1">15.5</td><td rowspan="1" colspan="1">16.9</td><td rowspan="1" colspan="1">15.6</td><td rowspan="1" colspan="1">15.7</td><td rowspan="1" colspan="1">17.7</td></tr><tr><td rowspan="1" colspan="1">Head width (maximum)</td><td rowspan="1" colspan="1">11.0</td><td rowspan="1" colspan="1">10.5</td><td rowspan="1" colspan="1">11.5</td><td rowspan="1" colspan="1">11.3</td><td rowspan="1" colspan="1">11.1</td><td rowspan="1" colspan="1">12.5</td></tr><tr><td rowspan="1" colspan="1">Snout length</td><td rowspan="1" colspan="1">5.3</td><td rowspan="1" colspan="1">6.3</td><td rowspan="1" colspan="1">6.6</td><td rowspan="1" colspan="1">6.3</td><td rowspan="1" colspan="1">6.9</td><td rowspan="1" colspan="1">7.0</td></tr><tr><td rowspan="1" colspan="1">Eye diameter (horizontal)</td><td rowspan="1" colspan="1">6.2</td><td rowspan="1" colspan="1">6.7</td><td rowspan="1" colspan="1">7.8</td><td rowspan="1" colspan="1">6.7</td><td rowspan="1" colspan="1">6.8</td><td rowspan="1" colspan="1">6.8</td></tr><tr><td rowspan="1" colspan="1">Postorbital distance</td><td rowspan="1" colspan="1">12.7</td><td rowspan="1" colspan="1">12.6</td><td rowspan="1" colspan="1">11.9</td><td rowspan="1" colspan="1">12.1</td><td rowspan="1" colspan="1">12.2</td><td rowspan="1" colspan="1">10.6</td></tr><tr><td rowspan="1" colspan="1">Interorbital width</td><td rowspan="1" colspan="1">6.7</td><td rowspan="1" colspan="1">6.6</td><td rowspan="1" colspan="1">7.3</td><td rowspan="1" colspan="1">7.4</td><td rowspan="1" colspan="1">7.5</td><td rowspan="1" colspan="1">7.4</td></tr><tr><td rowspan="1" colspan="1">Length of upper jaw</td><td rowspan="1" colspan="1">6.0</td><td rowspan="1" colspan="1">6.4</td><td rowspan="1" colspan="1">7.7</td><td rowspan="1" colspan="1">7.2</td><td rowspan="1" colspan="1">7.5</td><td rowspan="1" colspan="1">6.9</td></tr><tr><td rowspan="1" colspan="1">Length of lower jaw</td><td rowspan="1" colspan="1">8.4</td><td rowspan="1" colspan="1">9.3</td><td rowspan="1" colspan="1">9.4</td><td rowspan="1" colspan="1">9.6</td><td rowspan="1" colspan="1">9.2</td><td rowspan="1" colspan="1">9.6</td></tr><tr><td rowspan="1" colspan="7">
                      <bold>Percent head length</bold>
                    </td></tr><tr><td rowspan="1" colspan="1">Head depth at nape</td><td rowspan="1" colspan="1">63.3</td><td rowspan="1" colspan="1">62.7</td><td rowspan="1" colspan="1">66.1</td><td rowspan="1" colspan="1">65.9</td><td rowspan="1" colspan="1">64.2</td><td rowspan="1" colspan="1">70.3</td></tr><tr><td rowspan="1" colspan="1">Head width (maximum)</td><td rowspan="1" colspan="1">46.2</td><td rowspan="1" colspan="1">42.3</td><td rowspan="1" colspan="1">44.9</td><td rowspan="1" colspan="1">47.6</td><td rowspan="1" colspan="1">45.3</td><td rowspan="1" colspan="1">49.7</td></tr><tr><td rowspan="1" colspan="1">Snout length</td><td rowspan="1" colspan="1">23.3</td><td rowspan="1" colspan="1">25.5</td><td rowspan="1" colspan="1">25.9</td><td rowspan="1" colspan="1">26.6</td><td rowspan="1" colspan="1">28.2</td><td rowspan="1" colspan="1">27.9</td></tr><tr><td rowspan="1" colspan="1">Eye diameter (horizontal)</td><td rowspan="1" colspan="1">25.9</td><td rowspan="1" colspan="1">27.0</td><td rowspan="1" colspan="1">30.7</td><td rowspan="1" colspan="1">28.3</td><td rowspan="1" colspan="1">28.0</td><td rowspan="1" colspan="1">27.2</td></tr><tr><td rowspan="1" colspan="1">Postorbital distance</td><td rowspan="1" colspan="1">50.5</td><td rowspan="1" colspan="1">50.8</td><td rowspan="1" colspan="1">46.5</td><td rowspan="1" colspan="1">51.2</td><td rowspan="1" colspan="1">46.5</td><td rowspan="1" colspan="1">48.5</td></tr><tr><td rowspan="1" colspan="1">Interorbital width</td><td rowspan="1" colspan="1">28.3</td><td rowspan="1" colspan="1">26.5</td><td rowspan="1" colspan="1">28.4</td><td rowspan="1" colspan="1">31.0</td><td rowspan="1" colspan="1">30.7</td><td rowspan="1" colspan="1">29.6</td></tr><tr><td rowspan="1" colspan="1">Length of upper jaw</td><td rowspan="1" colspan="1">25.1</td><td rowspan="1" colspan="1">25.8</td><td rowspan="1" colspan="1">30.0</td><td rowspan="1" colspan="1">30.2</td><td rowspan="1" colspan="1">30.8</td><td rowspan="1" colspan="1">27.4</td></tr><tr><td rowspan="1" colspan="1">Length of lower jaw</td><td rowspan="1" colspan="1">35.2</td><td rowspan="1" colspan="1">37.5</td><td rowspan="1" colspan="1">37.6</td><td rowspan="1" colspan="1">39.5</td><td rowspan="1" colspan="1">37.6</td><td rowspan="1" colspan="1">38.3</td></tr><tr><td rowspan="1" colspan="1">Depth of operculum</td><td rowspan="1" colspan="1">36.9</td><td rowspan="1" colspan="1">37.2</td><td rowspan="1" colspan="1">38.2</td><td rowspan="1" colspan="1">37.3</td><td rowspan="1" colspan="1">36.5</td><td rowspan="1" colspan="1">37.0</td></tr><tr><td rowspan="1" colspan="7">
                      <bold>Percent caudal peduncle length</bold>
                    </td></tr><tr><td rowspan="1" colspan="1">Depth of caudal peduncle</td><td rowspan="1" colspan="1">47.3</td><td rowspan="1" colspan="1">41.3</td><td rowspan="1" colspan="1">44.0</td><td rowspan="1" colspan="1">48.6</td><td rowspan="1" colspan="1">52.2</td><td rowspan="1" colspan="1">54.6</td></tr><tr><td rowspan="1" colspan="7">
                      <bold>Percent interorbital distance</bold>
                    </td></tr><tr><td rowspan="1" colspan="1">Eye diameter (horizontal)</td><td rowspan="1" colspan="1">91.5</td><td rowspan="1" colspan="1">101.6</td><td rowspan="1" colspan="1">107.8</td><td rowspan="1" colspan="1">91.3</td><td rowspan="1" colspan="1">91.1</td><td rowspan="1" colspan="1">91.9</td></tr></tbody></table></table-wrap></tp:treatment-sec><ref-list><ref id="B40"><mixed-citation xmlns:xlink="http://www.w3.org/1999/xlink" xlink:type="simple"><person-group><name name-style="western"><surname>Stierandová</surname><given-names>S</given-names></name><name name-style="western"><surname>Vukić</surname><given-names>J</given-names></name><name name-style="western"><surname>Vasil’eva</surname><given-names>ED</given-names></name><name name-style="western"><surname>Zogaris</surname><given-names>S</given-names></name><name name-style="western"><surname>Shumka</surname><given-names>S</given-names></name><name name-style="western"><surname>Halačka</surname><given-names>L</given-names></name><name name-style="western"><surname>Švátora</surname><given-names>M</given-names></name><name name-style="western"><surname>Nowak</surname><given-names>M</given-names></name><name name-style="western"><surname>Stefanov</surname><given-names>T</given-names></name><name name-style="western"><surname>Koščo</surname><given-names>J</given-names></name><name name-style="western"><surname>Mendel</surname><given-names>J</given-names></name></person-group> (<year>2016</year>) <article-title>A multilocus assessment of nuclear and mitochondrial sequence data elucidates phylogenetic relationships among European spirlins (<italic><tp:taxon-name><tp:taxon-name-part taxon-name-part-type="genus">Alburnoides</tp:taxon-name-part></tp:taxon-name></italic>, <tp:taxon-name><tp:taxon-name-part taxon-name-part-type="family">Cyprinidae</tp:taxon-name-part></tp:taxon-name>).</article-title><source>Molecular Phylogenetics and Evolution</source><volume>94</volume>: <fpage>479</fpage>–<lpage>491</lpage>. <ext-link xlink:type="simple" ext-link-type="doi" xlink:href="10.1016/j.ympev.2015.10.025">https://doi.org/10.1016/j.ympev.2015.10.025</ext-link> [E-published 2015 Nov 3]</mixed-citation></ref></ref-list></tp:taxon-treatment>
