# Supplementary material for: New data on the western Balkan leuciscids Alburnoides and Alburnus (Teleostei, Leuciscidae) from the Vjosa River, Albania
Source: Zookeys. 2019 Aug 7;870:101–15. doi: 10.3897/zookeys.870.36235 (PMC6694068; doi:10.3897/zookeys.870.36235)
Supplement: XML Treatment for Alburnus scoranza [file zookeys.870.36235-treatment2.xml]

<!DOCTYPE tp:taxon-treatment
  PUBLIC "-//TaxonX//DTD Taxonomic Treatment Publishing DTD v0 20100105//EN" "tax-treatment-NSO.dtd">
<tp:taxon-treatment xmlns:tp="http://www.plazi.org/taxpub"><tp:treatment-meta><kwd-group><label>Taxon classification</label><kwd><named-content xmlns:xlink="http://www.w3.org/1999/xlink" content-type="kingdom">Animalia</named-content></kwd><kwd><named-content xmlns:xlink="http://www.w3.org/1999/xlink" content-type="order">Cypriniformes</named-content></kwd><kwd><named-content xmlns:xlink="http://www.w3.org/1999/xlink" content-type="family">Cyprinidae</named-content></kwd></kwd-group><mixed-citation publication-type="journal"><person-group><name><surname>Bogutskaya</surname><given-names>Nina G.</given-names></name><name><surname>Ahnelt</surname><given-names>Harald</given-names></name></person-group><article-title>New data on the western Balkan leuciscids <italic><tp:taxon-name><tp:taxon-name-part taxon-name-part-type="genus" reg="Alburnoides">Alburnoides</tp:taxon-name-part></tp:taxon-name></italic> and <italic><tp:taxon-name><tp:taxon-name-part taxon-name-part-type="genus" reg="Alburnus">Alburnus</tp:taxon-name-part></tp:taxon-name></italic> (<tp:taxon-name><tp:taxon-name-part taxon-name-part-type="subclass">Teleostei</tp:taxon-name-part></tp:taxon-name>, <tp:taxon-name><tp:taxon-name-part taxon-name-part-type="family">Leuciscidae</tp:taxon-name-part></tp:taxon-name>) from the Vjosa River, Albania</article-title><source>Zookeys</source><day>07</day><month>8</month><year>2019</year><volume>870</volume><fpage>101</fpage><lpage>115</lpage><pub-id pub-id-type="doi">10.3897/zookeys.870.36235</pub-id></mixed-citation></tp:treatment-meta><tp:nomenclature><tp:taxon-name><object-id xmlns:xlink="http://www.w3.org/1999/xlink" content-type="arpha" xlink:type="simple">AD3041ECC567595BB89248B578F6A4E4</object-id>
              <tp:taxon-name-part taxon-name-part-type="genus" reg="Alburnus">Alburnus</tp:taxon-name-part>
              <tp:taxon-name-part taxon-name-part-type="species" reg="scoranza">scoranza</tp:taxon-name-part>
            </tp:taxon-name><tp:taxon-authority>Bonaparte, 1845</tp:taxon-authority><xref ref-type="fig" rid="F3">Fig. 3</xref><!--PageBreak --><!--PageBreak --><!--PageBreak --><!--PageBreak --></tp:nomenclature><tp:treatment-sec sec-type="New record" id="SECID0E6CAG"><title>New record.</title><p>NMW 87654, 1 specimen, SL 70.8 mm; Albania: Vjosa River system: Selenica (<named-content xmlns:xlink="http://www.w3.org/1999/xlink" content-type="dwc:verbatimCoordinates" xlink:type="simple"><named-content content-type="geo-json" specific-use="{&#34;type&#34;:&#34;Point&#34;,&#34;coordinates&#34;:[19.633333,40.533333]}" id="NCID0EIDAG" xlink:type="simple">40°32'N, 19°38'E</named-content></named-content>); collected by Pola Expedition, Franz Steindachner, 4 July 1894. - NMW 87658-87659, 3 specimens, SL 90.8–125.6 mm; same data as NMW 87654.</p></tp:treatment-sec><tp:treatment-sec sec-type="Identification" id="SECID0ENDAG"><title>Identification.</title><p>Measurements see Table <xref ref-type="table" rid="T3">3</xref>. Dorsal-fin branched rays 8½; anal-fin branched rays 14½ (1 specimen) or 15½ (3 specimens); anal-fin origin behind base of 5<sup>th</sup> (2), 6<sup>th</sup> (1; Fig. <xref ref-type="fig" rid="F3">3c</xref>) or 7<sup>th</sup> (1) branched dorsal-fin ray; mouth upturned, mouth cleft straight, tip of mouth about at level with upper margin of pupil; keel between pelvic fins and anus completely exposed, variably sharp; scales in lateral series 47–51 (mean 48.8); total lateral-line scales 45–51 (mean 48.3); later-line scales to posterior margin of hypurals 45–48 (mean 46.0); gill rakers 22–25 (23.5); total vertebrae 41 (22+19, 3 specimens) or 42 (22+20, 1 specimen) with predorsal abdominal vertebrae 15 (3 specimens) or 16 (1 specimen).</p><table-wrap id="T3" position="float" orientation="portrait"><label>Table 3.</label><caption><p>Morphometric data of <italic><tp:taxon-name><tp:taxon-name-part taxon-name-part-type="genus" reg="Alburnus">Alburnus</tp:taxon-name-part> <tp:taxon-name-part taxon-name-part-type="species" reg="scoranza">scoranza</tp:taxon-name-part></tp:taxon-name></italic> from the Vjosa River at Selenize (Albania) and Montenegro (formerly considered syntypes, see text for discussion) deposited at NMW.</p></caption><table id="TID0EBQAI" rules="all"><tbody><tr><th rowspan="2" colspan="1">
                      <tp:taxon-name><tp:taxon-name-part taxon-name-part-type="genus" reg="Alburnus">Alburnus</tp:taxon-name-part> <tp:taxon-name-part taxon-name-part-type="species" reg="scoranza">scoranza</tp:taxon-name-part></tp:taxon-name>
                    </th><th rowspan="1" colspan="1">NMW 55700:1</th><th rowspan="1" colspan="1">55700:2</th><th rowspan="1" colspan="1">87654</th><th rowspan="1" colspan="1">87658</th><th rowspan="1" colspan="1">87659:1</th><th rowspan="1" colspan="1">87659:2</th></tr><tr><th rowspan="1" colspan="1">female</th><th rowspan="1" colspan="1">female</th><th rowspan="1" colspan="1">female</th><th rowspan="1" colspan="1">male</th><th rowspan="1" colspan="1">female</th><th rowspan="1" colspan="1">male</th></tr><tr><td rowspan="1" colspan="1">Standard length (mm)</td><td rowspan="1" colspan="1">125.6</td><td rowspan="1" colspan="1">93.4</td><td rowspan="1" colspan="1">70.8</td><td rowspan="1" colspan="1">90.8</td><td rowspan="1" colspan="1">106.9</td><td rowspan="1" colspan="1">98.2</td></tr><tr><td rowspan="1" colspan="7">
                      <bold>Percent standard length</bold>
                    </td></tr><tr><td rowspan="1" colspan="1">Body depth at dorsal-fin origin</td><td rowspan="1" colspan="1">23.3</td><td rowspan="1" colspan="1">18.2</td><td rowspan="1" colspan="1">19.9</td><td rowspan="1" colspan="1">24.0</td><td rowspan="1" colspan="1">22.9</td><td rowspan="1" colspan="1">23.8</td></tr><tr><td rowspan="1" colspan="1">Body width at dorsal-fin origin</td><td rowspan="1" colspan="1">10.8</td><td rowspan="1" colspan="1">8.7</td><td rowspan="1" colspan="1">8.5</td><td rowspan="1" colspan="1">7.8</td><td rowspan="1" colspan="1">8.2</td><td rowspan="1" colspan="1">8.5</td></tr><tr><td rowspan="1" colspan="1">Predorsal length (% SL)</td><td rowspan="1" colspan="1">57.8</td><td rowspan="1" colspan="1">57.6</td><td rowspan="1" colspan="1">58.4</td><td rowspan="1" colspan="1">54.9</td><td rowspan="1" colspan="1">56.0</td><td rowspan="1" colspan="1">54.0</td></tr><tr><td rowspan="1" colspan="1">Postdorsal length (% SL)</td><td rowspan="1" colspan="1">35.0</td><td rowspan="1" colspan="1">33.0</td><td rowspan="1" colspan="1">30.7</td><td rowspan="1" colspan="1">36.2</td><td rowspan="1" colspan="1">33.9</td><td rowspan="1" colspan="1">35.0</td></tr><tr><td rowspan="1" colspan="1">Prepelvic length (% SL)</td><td rowspan="1" colspan="1">47.7</td><td rowspan="1" colspan="1">48.9</td><td rowspan="1" colspan="1">45.7</td><td rowspan="1" colspan="1">43.6</td><td rowspan="1" colspan="1">47.1</td><td rowspan="1" colspan="1">46.1</td></tr><tr><td rowspan="1" colspan="1">Preanal length (% SL)</td><td rowspan="1" colspan="1">68.5</td><td rowspan="1" colspan="1">69.1</td><td rowspan="1" colspan="1">65.0</td><td rowspan="1" colspan="1">64.3</td><td rowspan="1" colspan="1">68.2</td><td rowspan="1" colspan="1">66.1</td></tr><tr><td rowspan="1" colspan="1">Pectoral – pelvic-fin origin length</td><td rowspan="1" colspan="1">24.5</td><td rowspan="1" colspan="1">23.6</td><td rowspan="1" colspan="1">23.0</td><td rowspan="1" colspan="1">20.9</td><td rowspan="1" colspan="1">23.8</td><td rowspan="1" colspan="1">21.1</td></tr><tr><td rowspan="1" colspan="1">Pelvic – anal-fin origin length</td><td rowspan="1" colspan="1">21.7</td><td rowspan="1" colspan="1">20.8</td><td rowspan="1" colspan="1">19.8</td><td rowspan="1" colspan="1">20.1</td><td rowspan="1" colspan="1">21.4</td><td rowspan="1" colspan="1">20.0</td></tr><tr><td rowspan="1" colspan="1">Caudal peduncle length</td><td rowspan="1" colspan="1">20.2</td><td rowspan="1" colspan="1">20.5</td><td rowspan="1" colspan="1">21.2</td><td rowspan="1" colspan="1">19.0</td><td rowspan="1" colspan="1">19.2</td><td rowspan="1" colspan="1">18.3</td></tr><tr><td rowspan="1" colspan="1">Caudal peduncle depth</td><td rowspan="1" colspan="1">9.6</td><td rowspan="1" colspan="1">8.5</td><td rowspan="1" colspan="1">10.3</td><td rowspan="1" colspan="1">11.0</td><td rowspan="1" colspan="1">10.6</td><td rowspan="1" colspan="1">10.0</td></tr><tr><td rowspan="1" colspan="1">Caudal peduncle width</td><td rowspan="1" colspan="1">7.0</td><td rowspan="1" colspan="1">5.6</td><td rowspan="1" colspan="1">5.7</td><td rowspan="1" colspan="1">5.1</td><td rowspan="1" colspan="1">5.5</td><td rowspan="1" colspan="1">5.7</td></tr><tr><td rowspan="1" colspan="1">Dorsal-fin base length</td><td rowspan="1" colspan="1">10.5</td><td rowspan="1" colspan="1">11.7</td><td rowspan="1" colspan="1">12.2</td><td rowspan="1" colspan="1">11.5</td><td rowspan="1" colspan="1">10.8</td><td rowspan="1" colspan="1">12.5</td></tr><tr><td rowspan="1" colspan="1">Dorsal-fin depth</td><td rowspan="1" colspan="1">16.4</td><td rowspan="1" colspan="1">18.8</td><td rowspan="1" colspan="1">20.5</td><td rowspan="1" colspan="1">20.9</td><td rowspan="1" colspan="1">19.6</td><td rowspan="1" colspan="1">21.1</td></tr><tr><td rowspan="1" colspan="1">Anal-fin base length</td><td rowspan="1" colspan="1">14.8</td><td rowspan="1" colspan="1">14.0</td><td rowspan="1" colspan="1">16.3</td><td rowspan="1" colspan="1">20.0</td><td rowspan="1" colspan="1">16.2</td><td rowspan="1" colspan="1">18.9</td></tr><tr><td rowspan="1" colspan="1">Anal-fin depth</td><td rowspan="1" colspan="1">12.7</td><td rowspan="1" colspan="1">15.3</td><td rowspan="1" colspan="1">13.4</td><td rowspan="1" colspan="1">14.9</td><td rowspan="1" colspan="1">12.4</td><td rowspan="1" colspan="1">15.5</td></tr><tr><td rowspan="1" colspan="1">Pectoral-fin length</td><td rowspan="1" colspan="1">18.1</td><td rowspan="1" colspan="1">20.2</td><td rowspan="1" colspan="1">20.3</td><td rowspan="1" colspan="1">21.9</td><td rowspan="1" colspan="1">21.5</td><td rowspan="1" colspan="1">22.6</td></tr><tr><td rowspan="1" colspan="1">Pelvic-fin length</td><td rowspan="1" colspan="1">13.8</td><td rowspan="1" colspan="1">15.9</td><td rowspan="1" colspan="1">14.4</td><td rowspan="1" colspan="1">17.6</td><td rowspan="1" colspan="1">15.8</td><td rowspan="1" colspan="1">18.3</td></tr><tr><td rowspan="1" colspan="1">Head length</td><td rowspan="1" colspan="1">23.8</td><td rowspan="1" colspan="1">24.7</td><td rowspan="1" colspan="1">25.5</td><td rowspan="1" colspan="1">23.7</td><td rowspan="1" colspan="1">24.4</td><td rowspan="1" colspan="1">25.1</td></tr><tr><td rowspan="1" colspan="1">Head depth at nape</td><td rowspan="1" colspan="1">15.1</td><td rowspan="1" colspan="1">15.5</td><td rowspan="1" colspan="1">16.9</td><td rowspan="1" colspan="1">15.6</td><td rowspan="1" colspan="1">15.7</td><td rowspan="1" colspan="1">17.7</td></tr><tr><td rowspan="1" colspan="1">Head width (maximum)</td><td rowspan="1" colspan="1">11.0</td><td rowspan="1" colspan="1">10.5</td><td rowspan="1" colspan="1">11.5</td><td rowspan="1" colspan="1">11.3</td><td rowspan="1" colspan="1">11.1</td><td rowspan="1" colspan="1">12.5</td></tr><tr><td rowspan="1" colspan="1">Snout length</td><td rowspan="1" colspan="1">5.3</td><td rowspan="1" colspan="1">6.3</td><td rowspan="1" colspan="1">6.6</td><td rowspan="1" colspan="1">6.3</td><td rowspan="1" colspan="1">6.9</td><td rowspan="1" colspan="1">7.0</td></tr><tr><td rowspan="1" colspan="1">Eye diameter (horizontal)</td><td rowspan="1" colspan="1">6.2</td><td rowspan="1" colspan="1">6.7</td><td rowspan="1" colspan="1">7.8</td><td rowspan="1" colspan="1">6.7</td><td rowspan="1" colspan="1">6.8</td><td rowspan="1" colspan="1">6.8</td></tr><tr><td rowspan="1" colspan="1">Postorbital distance</td><td rowspan="1" colspan="1">12.7</td><td rowspan="1" colspan="1">12.6</td><td rowspan="1" colspan="1">11.9</td><td rowspan="1" colspan="1">12.1</td><td rowspan="1" colspan="1">12.2</td><td rowspan="1" colspan="1">10.6</td></tr><tr><td rowspan="1" colspan="1">Interorbital width</td><td rowspan="1" colspan="1">6.7</td><td rowspan="1" colspan="1">6.6</td><td rowspan="1" colspan="1">7.3</td><td rowspan="1" colspan="1">7.4</td><td rowspan="1" colspan="1">7.5</td><td rowspan="1" colspan="1">7.4</td></tr><tr><td rowspan="1" colspan="1">Length of upper jaw</td><td rowspan="1" colspan="1">6.0</td><td rowspan="1" colspan="1">6.4</td><td rowspan="1" colspan="1">7.7</td><td rowspan="1" colspan="1">7.2</td><td rowspan="1" colspan="1">7.5</td><td rowspan="1" colspan="1">6.9</td></tr><tr><td rowspan="1" colspan="1">Length of lower jaw</td><td rowspan="1" colspan="1">8.4</td><td rowspan="1" colspan="1">9.3</td><td rowspan="1" colspan="1">9.4</td><td rowspan="1" colspan="1">9.6</td><td rowspan="1" colspan="1">9.2</td><td rowspan="1" colspan="1">9.6</td></tr><tr><td rowspan="1" colspan="7">
                      <bold>Percent head length</bold>
                    </td></tr><tr><td rowspan="1" colspan="1">Head depth at nape</td><td rowspan="1" colspan="1">63.3</td><td rowspan="1" colspan="1">62.7</td><td rowspan="1" colspan="1">66.1</td><td rowspan="1" colspan="1">65.9</td><td rowspan="1" colspan="1">64.2</td><td rowspan="1" colspan="1">70.3</td></tr><tr><td rowspan="1" colspan="1">Head width (maximum)</td><td rowspan="1" colspan="1">46.2</td><td rowspan="1" colspan="1">42.3</td><td rowspan="1" colspan="1">44.9</td><td rowspan="1" colspan="1">47.6</td><td rowspan="1" colspan="1">45.3</td><td rowspan="1" colspan="1">49.7</td></tr><tr><td rowspan="1" colspan="1">Snout length</td><td rowspan="1" colspan="1">23.3</td><td rowspan="1" colspan="1">25.5</td><td rowspan="1" colspan="1">25.9</td><td rowspan="1" colspan="1">26.6</td><td rowspan="1" colspan="1">28.2</td><td rowspan="1" colspan="1">27.9</td></tr><tr><td rowspan="1" colspan="1">Eye diameter (horizontal)</td><td rowspan="1" colspan="1">25.9</td><td rowspan="1" colspan="1">27.0</td><td rowspan="1" colspan="1">30.7</td><td rowspan="1" colspan="1">28.3</td><td rowspan="1" colspan="1">28.0</td><td rowspan="1" colspan="1">27.2</td></tr><tr><td rowspan="1" colspan="1">Postorbital distance</td><td rowspan="1" colspan="1">50.5</td><td rowspan="1" colspan="1">50.8</td><td rowspan="1" colspan="1">46.5</td><td rowspan="1" colspan="1">51.2</td><td rowspan="1" colspan="1">46.5</td><td rowspan="1" colspan="1">48.5</td></tr><tr><td rowspan="1" colspan="1">Interorbital width</td><td rowspan="1" colspan="1">28.3</td><td rowspan="1" colspan="1">26.5</td><td rowspan="1" colspan="1">28.4</td><td rowspan="1" colspan="1">31.0</td><td rowspan="1" colspan="1">30.7</td><td rowspan="1" colspan="1">29.6</td></tr><tr><td rowspan="1" colspan="1">Length of upper jaw</td><td rowspan="1" colspan="1">25.1</td><td rowspan="1" colspan="1">25.8</td><td rowspan="1" colspan="1">30.0</td><td rowspan="1" colspan="1">30.2</td><td rowspan="1" colspan="1">30.8</td><td rowspan="1" colspan="1">27.4</td></tr><tr><td rowspan="1" colspan="1">Length of lower jaw</td><td rowspan="1" colspan="1">35.2</td><td rowspan="1" colspan="1">37.5</td><td rowspan="1" colspan="1">37.6</td><td rowspan="1" colspan="1">39.5</td><td rowspan="1" colspan="1">37.6</td><td rowspan="1" colspan="1">38.3</td></tr><tr><td rowspan="1" colspan="1">Depth of operculum</td><td rowspan="1" colspan="1">36.9</td><td rowspan="1" colspan="1">37.2</td><td rowspan="1" colspan="1">38.2</td><td rowspan="1" colspan="1">37.3</td><td rowspan="1" colspan="1">36.5</td><td rowspan="1" colspan="1">37.0</td></tr><tr><td rowspan="1" colspan="7">
                      <bold>Percent caudal peduncle length</bold>
                    </td></tr><tr><td rowspan="1" colspan="1">Depth of caudal peduncle</td><td rowspan="1" colspan="1">47.3</td><td rowspan="1" colspan="1">41.3</td><td rowspan="1" colspan="1">44.0</td><td rowspan="1" colspan="1">48.6</td><td rowspan="1" colspan="1">52.2</td><td rowspan="1" colspan="1">54.6</td></tr><tr><td rowspan="1" colspan="7">
                      <bold>Percent interorbital distance</bold>
                    </td></tr><tr><td rowspan="1" colspan="1">Eye diameter (horizontal)</td><td rowspan="1" colspan="1">91.5</td><td rowspan="1" colspan="1">101.6</td><td rowspan="1" colspan="1">107.8</td><td rowspan="1" colspan="1">91.3</td><td rowspan="1" colspan="1">91.1</td><td rowspan="1" colspan="1">91.9</td></tr></tbody></table></table-wrap><fig id="F3" position="float" orientation="portrait"><object-id xmlns:xlink="http://www.w3.org/1999/xlink" content-type="doi" xlink:type="simple">10.3897/zookeys.870.36235.figure3</object-id><object-id xmlns:xlink="http://www.w3.org/1999/xlink" content-type="arpha" xlink:type="simple">8546e027-dc90-5191-b292-41541c19e110</object-id><label>Figure 3.</label><caption><p><italic><tp:taxon-name><tp:taxon-name-part taxon-name-part-type="genus" reg="Alburnus">Alburnus</tp:taxon-name-part> <tp:taxon-name-part taxon-name-part-type="species" reg="scoranza">scoranza</tp:taxon-name-part></tp:taxon-name></italic>, NMW 87659. <bold>a</bold> Female 106.9 mm SL <bold>b</bold> male 98.2 mm SL; NMW 87658 <bold>c</bold> radiograph, male 90.8 mm SL.</p></caption><graphic xmlns:xlink="http://www.w3.org/1999/xlink" xlink:href="zookeys-870-101-g003.jpg" position="float" orientation="portrait" xlink:type="simple" id="oo_323940.jpg"><uri content-type="original_file" xlink:type="simple">https://binary.pensoft.net/fig/323940</uri></graphic></fig></tp:treatment-sec><tp:treatment-sec sec-type="Sexual dimorphism" id="SECID0ELCBG"><title>Sexual dimorphism.</title><p>Though only few specimens were examined, we may report on pronounced sexual dimorphism: the pectoral fin is longer while the pectoral-pelvic distance is shorter in males and the pectoral fin reaches behind the origin of the pelvic fin (Fig. <xref ref-type="fig" rid="F3">3a, b</xref>). Also, the pectoral fin is markedly rounded with a slightly convex outer margin and the first two branched rays of about similar length forming the apex of the fin in males vs. a clearly pointed fin with a slightly concave outer margin and the first branched ray which is clearly longer than the second one forming the apex of the fin in females. The male NMW 87659:2 has prominent nuptial tuberculation: tubercles densely cover the entire dorsal and lateral head surface down to the lower margin of the interoperculum and the branchiostegal rays, anterior back along the scale margins and on the upper surface of the pectoral fin along all its rays.</p></tp:treatment-sec><tp:treatment-sec sec-type="Colouration (preserved)" id="SECID0EVCBG"><title>Colouration (preserved).</title><p>The dorsal part of the head and the body is dark grey. The flank and the abdomen are silvery. The fins are hyaline.</p><!--PageBreak --></tp:treatment-sec></tp:taxon-treatment>
